# Supplementary material for: Clinical and Molecular Characterization of Xia–Gibbs Syndrome: Expanding the Phenotypic Spectrum in a Brazilian Cohort
Source: Clin Genet. 2025 Jun 11;108(6):654–63. doi: 10.1111/cge.14777 (PMC12580479; doi:10.1111/cge.14777)
Supplement: Supplementary file 3 — Supporting Information 3. [file CGE-108-654-s004.xlsx]

## Sheet: Página 1
Supplementary Material 3. Clinical data of 16 XGS patients.
Patient	Age at the last clinical evaluation	Age at diagnosis	BMI/ Z-BMI	Height (SD)	Pregnancy and neonatal history	Other brain imaging exams alterations*	Other orthopedic alterations**	Cardiac alterations	Gait development	Cognition and speech	Adaptive and social behavior	Genitalia and/or gonads alterations	Other features
P1	8y2m	3y11m	4.69	+1.67	Reduced fetal movements APGAR score: 9/10 Neonatal hypotonia leading to suction difficulty and reduced weight gain.	Mega cisterna magna. Accentuated sulci between cerebral gyri. White matter reduction. Ventricle dilatation.	Exacerbated patellar reflex. Delayed bone age. Dorsal kyphosis.	None.	Started walking at 3y.	Reduced speech. Difficulty to recognise symbols. Unable to read and write.	Complete dependence. Aggression towards others and self-mutilation.	Hypogenitalism.	Macrocephaly. Thermal instability. Viscous saliva.
P2	6y10m	3y	0.26	-0.56	APGAR score: 7/8. Delayed cry at birth. Cianosis and septic shock. Spent 10 days at NICU with mechanical pulmonary ventilation and CPAP machine.	Enlarged skullcap. Dolichocephaly signs. Mild hypogenesis of cerebellar folia. Reduced hippocampal volume. Bilateral mastoiditis signs.	Early bone age. Knee hyperextension.	Atrioventricular communication. Mild right atrium dilation.	Started walking at 2y3m.	Absence of sentence formation. Unable to read and write.	Partial dependence. Agitated in loud and crowded places.	Testicles enlargement at 3m.	Bilateral hydrocele. Inguinal and umbilical hernia. Anal fissure.
P3	9y10m	7y	2.39	-0.96	APGAR score: 9/10. Jaundice. Neonatal hypotonia.	None.	Legg-Calvé-Perthes. Delayed bone age.	None.	Started walking at 2y4m.	Normal speech development. Unable to read and write. Difficulty to focus.	Partial dependence. Aggressive behavior.	Delayed sexual development.	Many dental cavities.
P4	19y2m	18y	2024-02-20	-1.59	APGAR score: 9/NA.	Reduction of relative lateral diameter. Polymicrogyria signs.	Spine discs alterations at lumbar level. Knee dysfunction due to hypertonia.	Mild aortic stenosis.	Started walking at 3y.	Dysarthria.	Complete dependence. Affectionate.	Bilateral cryptorchidism.	Low vision. Inguinal hernia.
P5	11y	9y11m	1.92	+2.19	Mother with high blood pressure peaks throughout the pregnancy. APGAR score: 9/9. Lack of feeding went unnoticed, leading to unconsciousness at 7 days old due to low blood sugar and weight loss.	Small leukomalacia foci.	None.	Heart murmur. Bicuspid aortic valve. Subaortic membrane.	Started walking at 1y11m. Difficulty balancing.	Dysarthria.	Partial dependence. Affectionate. Very persuasive.	Small labia hypoplasia.	Mandibular retrognathism. Myopia and astigmatism. Many allergies.
P6	10y4m	3y7m	1.65	+2.98	APGAR score: 9/10.	Enlargement of cisterna magna and CSF spaces. Alteration of hippocampal rotation and formation. Mild diffuse cerebral atrophy.	Posterior arch fusion alterations. Elongated palm.	None.	Started walking at 2y8m.	Nonverbal. Unable to read and write.	Partial dependence. Affectionate.	-	Astigmatism. Hands and feet skin peeling. Hypertrophic scarring.
P7	3y8m	3y2m	2024-03-01	-1.31	Mother with hypothyroidism during pregnancy. APGAR score: 2/NA. Reanimation due to hypoxia. Intubation led to pulmonary hemorrhage. Seizure during the first hours.	Reduced cerebral volume. Prominent cisterna magna.	None.	Patent foramen ovale.	Started walking at 1y4m.	Speech is poorly functional.	Partial dependence. Affectionate.	-	Laryngomalacia. Nonspecific hypertrophic rhinopathy.
P8	10y9m	7y9m	0.09	-2.40	APGAR score: 9/10. Introduction of formula due to suctioning and swallowing problems.	None.	Dislocated hip.	Atrial septal aneurysm.	Started walking at 1y9m.	Speech consists of a few syllables. Difficulty to recognize symbols. Unable to read and write.	Complete dependence. Affectionate.	-	-
P9	18y7m	14y	2024-01-01	-1.39	Mother with low blood pressure throughout the pregnancy, except for a peak towards the end. Reduced fetal movements. APGAR score: 9/10. Gastric reflux.	Hypomyelination.	Dislocated patella. Delayed bone age.	None.	Started walking at 1y8m.	Dysarthria. Unable to read. Difficulty writing.	Partial dependence. Affectionate with family. Fights with classmates.	-	-
P10	6y3m	5y	2.47	-1.17	Mother with frequent urinary infections during pregnancy. APGAR score: 9/10.	NA	None.	Heart murmur. Interventricular communication.	Unable to walk.	Speech consists of babbles. Difficulty to recognize symbols.	Partial dependence. Affectionate.	-	Many episodes of pneumonia.
P11	19y	15y6m	33.9	-0.03	APGAR score: NA. Jaundice. Neonatal hypotonia. Suction difficulty and gastric reflux.	None.	None.	None.	Started walking at 1y1m.	Dysarthria. Difficulty writing. ADHD.	Partial dependence. Aggressive behavior. Mood instability.	Hypogenitalism.	Diagnosed with Wilms tumor at 4.5y. Removal of right kidney. Underwent radio and chemotherapy. Lactose intolerant.
P12	15y11m	13y	-1.12	-1.36	Healthy dizygotic twin. APGAR score: 8/NA. Neonatal hypotonia.	Bilateral parietal white matter reduction	None.	None.	Started walking at 3y6m. Difficulty balancing.	Dysarthria. Unable to read and write.	Complete dependence. Affectionate.	Unilateral cryptorchidism.	Many dental cavities. Renal hypoplasia. Scattered telangiectasias.
P13	3y10m	3y10m	0.5	-1.66	APGAR score: NA.	NA	4 cm difference between legs.	None.	Unable to walk.	Absence of speech.	Complete dependence. Affectionate.	-	Frequent infections.
P14	25y11m	21y	2024-06-26	-2.20	APGAR score: NA. Reduced fetal movements. Mother smoke during pregnancy.	NA	None.	None.	Started walking at 4y.	Dysarthria. Unable to read and write.	Little dependece. Good relation with family.	-	Many dental cavities. Ocular hypertelorism.
P15	6y	4y8m	-0.68	-3.00	Gestational diabetes with hospitalization. Reduced fetall movements. Polyhydramnios. APGAR score: 7/9.	None.	None.	Patent foramen ovale. Mild tricuspid and mitral insufficiency.	Started walking at 3y. Ataxic gait. Difficulty balancing.	Dysarthria.	Partial dependence. Agressive and agitated.	Bilateral cryptorchidism.	Many dental cavities. Frequent infections.
P16	22y1m	22y	NA	NA	Increased fetal movements. APGAR score: 10/NA. Delayed crying at birth.	Prominent cisterna magna. Discreet white matter volume reduction.	Inferior limbs atrophy. Pseudocamptodactyly and clinodactyly. Equinus varus	None.	Unable to walk.	Absence of speech. Unable to read and write.	Complete dependence. Frequent episodes of agression. Agitated.	Hypogenitalism. Bilateral cryptorchidism. Scrotum hypoplasia.	Mostly unresponsive to stimuli. Bilateral hearing loss, greater on the left. Short sleep duration.
Corpus callosum dysgenesis, arachnoid cyst (*), pes cavus and Achilles tendon shortening (**) described in the main text. SD, standard deviation; BMI, body mass index (Z-BMI - measure of BMI relative to the medium BMI score of children with the same age and sex, used for children under 5 years old); y, years; m, months; NA, not available; APGAR, appearance, pulse, grimace, activity, and respirati…
