# Supplementary material for: Clinical and Molecular Characterization of Xia–Gibbs Syndrome: Expanding the Phenotypic Spectrum in a Brazilian Cohort
Source: Clin Genet. 2025 Jun 11;108(6):654–63. doi: 10.1111/cge.14777 (PMC12580479; doi:10.1111/cge.14777)
Supplement: Supplementary file 5 — Supporting Information 5. [file CGE-108-654-s003.xlsx]

## Sheet: References
Supplementary Material 5. Variant description of reported XGS cases.
Variant description (HGVS)		Number of cases	References
c.	p.				Variant type
c.139C>T	p.P47S	1	Khayat et al., 2021b		Frameshift
c.451C>T	p.R151*	1	Cordoso-dos-Santos et al., 2020		Nonsense
c.514dup	p.S172Kfs*8	1	Della Vecchia et al., 2021		Missense
c.643dup	p.S215Kfs*16	1	Khayat et al., 2021a
c.784C>T	p.Q262*	1	Jiang et al., 2018
c.787del	p.A263Pfs*26	1	Baga et al., 2024
c.809del	p.E270Gfs*19	1	This report
c.979C>T	p.Q327*	2	Murdock et al., 2019; Khayat et al., 2021a
c.994C>T	p.Q332*	1	This report
c.1102_1114del	p.C368Afs*80	1	Romano et al., 2022
c.1122dupC	p.G375Rfs*3	4	Yang et al., 2015; Khayat et al., 2021a; Mubungu et al., 2020; This report
c.1125del	p.P376Lfs*76	1	This report
c.1140del	p.K381Sfs*71	1	This report
c.1155dupG	p.R386Afs*3	1	Lin et al., 2022
c.1402dup	p.C468Lfs*49	1	Bosh et al., 2016
c.1446delC	p.V483Yfs*16	2	Khayat et al., 2021a; Romano et al., 2022
c.1459C>T	p.R487W	1	Khayat et al., 2021b
c.1481_1482del	p.K494Sfs*22	1	This report
c.1480 A>T	p.K494*	1	Yang et al., 2015
c.1529delG	p.G510Afs*12	1	Dìaz-Ordonez et al., 2019
c.1610G>A	p.G537D	1	Khayat et al., 2021b
c.1642G>A	p.G548S	1	Khayat et al., 2021b
c.1646G>A	p.R549H	1	Khayat et al., 2021b
c.1653del	p.K552Rfs*33	1	This report
c.1705_1708dup	p.E570Gfs*74	1	This report
c.1759C>T	p.R587*	2	Ritter et al., 2018; Khayat et al., 2021a
c.1819G>A	p.D607N	1	Khayat et al., 2021b
c.1881del	p.Q627Hfs*105	1	Yang et al., 2015
c.1937_1938delTG	p.L646Afs*47	1	Kardas et al., 2025
c.1945del	p.A649Pfs*83	1	Yang et al., 2015
c.1975del	p.L659Cfs*73	1	Salvati et al., 2022
c.2024_2025del	p.F675Wfs*18	1	This report
c.2030_2030del	p.G677Afs*55	1	Garcìa-Acero et al., 2017
c.2062C>T	p.R688*	2	Jiang et al., 2018; Yin et al., 2023
c.2188dupG	p.E730Gfs*38	1	Faergeman et al., 2021
c.2188G>T	p.E730*	3	Khayat et al., 2021a; Romano et al., 2022
c.2191_2194del	p.V731Tfs*3	1	This report
c.2192dupT	p.D732Rfs*36	1	Romano et al., 2022
c.2229del	p.S744Pfs*188	1	Jiang et al., 2018
c.2373_2374del	p.C791Wfs*57	6	Xia et al., 2014; Yang et al., 2015; Jiang et al., 2018; Cheng et al., 2019; Khayat et al., 2021a
c.2374G>C	p.G792R	1	Khayat et al., 2021b
c.2415del	p.L806Wfs*126	1	Jiang et al., 2018
c.2424_2425dup	p.G809fs*124	1	Faergeman et al., 2021
c.2468C>G	p.Ser823*	1	Faergeman et al., 2021
c.2473C>T	p.Q825*	2	Ritter et al., 2018; Khayat et al., 2021a
c.2520del	p.R841Afs*91	1	Jiang et al., 2018
c.2529_2545del	p.D845Rfs*40	1	Yang et al., 2015
c.2547del	p.S850Pfs*82	1	Xia et al., 2014
c.2644C>T	p.Q882*	1	Jiang et al., 2018
c.2651del	p.G884Afs*48	1	This report
c.2691del	p.V898Wfs*34	1	Jiang et al., 2018
c.2773C>T	p.R925*	3	Jiang et al., 2018; This report
c.2849del	p.P950Rfs*192	3	Khayat et al., 2021a; Faergeman et al., 2021
c.2885dup	p.P963Afs*23	1	Ritter et al., 2018
c.2889_2892del	p.A964Tfs*177	1	Cheng et al., 2019
c.2898del	p.Y967Tfs*175	1	Xia et al., 2014
c.2908C>T	p.Q970*	2	Jiang et al., 2018
c.2932C>T	p.Q978*	1	Khayat et al., 2021a
c.3060_3073del	p.A1021Rfs*17	1	This report
c.3204C>G	p.Y1068*	1	Khayat et al., 2021a
c.3376C>T	p.Q1126*	1	This report
c.3451C>T	p.Q1151*	1	This report
c.3466C>T	p.Q1156*	1	Khayat et al., 2021a
c.3543dup	p.F1182Vfs*11	1	This report
c.3773C>G	p.S1258*	1	Jiang et al., 2018
c.3809del	p.Q1270Rfs*75	1	Yang et al., 2015
c.3814C>T	p.R1272*	1	Popp et al., 2017
c.3989C>A	p.S1330*	1	Jiang et al., 2018
c.4042T>C	p.S1348P	1	Khayat et al., 2021b
c.4289dup	p.A1432Gfs*49	1	Romano et al., 2022
c.4370A>G	p.D1457G	2	Gumus et al., 2020; Khayat et al., 2021b
c.4432C>T	p.P1478S	1	Khayat et al., 2021b
c.4438del	p.E1480Kfs*67	1	Khayat et al., 2021a
c.4494dup	p.C1499Vfs*9	1	Ritter et al., 2018
